# Supplementary material for: Discovery of Bacillamide–Acylhydrazone Hybrids as Novel Fungicide Lead Compounds
Source: J Fungi (Basel). 2026 Feb 26;12(3):169. doi: 10.3390/jof12030169 (PMC13027498; doi:10.3390/jof12030169)
Supplement: Supplementary file 1 [file jof-12-00169-s001.zip]

Archive with 1 entries (1 files):
- jof-4140733-supplementary.pdf
